# Supplementary material for: Optimization and Validation of an Adjustable Activity Classification Algorithm for Assessment of Physical Behavior in Elderly
Source: Sensors (Basel). 2019 Dec 4;19(24):5344. doi: 10.3390/s19245344 (PMC6961012; doi:10.3390/s19245344)
Supplement: Supplementary file 1 [file sensors-19-05344-s001.zip]

Archive with 8 entries (6 files):
- sensors-644505-revised-supplementary/
- sensors-644505-revised-supplementary/Suppl Mat/
- sensors-644505-revised-supplementary/Suppl Mat/S1_Optimization Window Size.xlsx
- sensors-644505-revised-supplementary/Suppl Mat/S2_Optimization Amount of PA.xlsx
- sensors-644505-revised-supplementary/Suppl Mat/S3_Validation Results.xlsx
- Suppl Mat/S1_Optimization Window Size.xlsx
- Suppl Mat/S2_Optimization Amount of PA.xlsx
- Suppl Mat/S3_Validation Results.xlsx
