# Supplementary material for: Optimization and Validation of an Adjustable Activity Classification Algorithm for Assessment of Physical Behavior in Elderly
Source: Sensors (Basel). 2019 Dec 4;19(24):5344. doi: 10.3390/s19245344 (PMC6961012; doi:10.3390/s19245344)
Supplement: Supplementary file 1 [file sensors-19-05344-s001.zip › sensors-644505-revised-supplementary/Suppl Mat/S1_Optimization Window Size.xlsx]

## Sheet: Charac_Opt
OPTIMIZATION GROUP
Subject ID	GROUP (Develop/Test)	M/V (1/2)	Age (years)	Length (cm)	Weight (kg)	AVG Speed 10m (m/s)
N=20 FAP
FAP01	D	1	71	175	110	1.07527
FAP02	D	2	67	160	63	1.60428
FAP03	D	2	67	159	89.5	1.14068
FAP04	D	2	69	169	90	0.993377
FAP05	D	1	70	175	79	1.5625
FAP06	D	2	67	158.5	62.5	1.2931
FAP07	D	1	83	170.5	65	0.882353
FAP08	D	2	77	162.5	83	0.867052
FAP09	D	1	68	178	72	1.64835
FAP10	D	1	69	174	88	1.36364
N=20 SFP
SFP01	D	1	70	184	134	1.2931
SFP02	D	1	70	175	80.9	1.21457
SFP03	D	1	70	177	92.7	1.20482
SFP04	D	2	72	173	110	0.686499
SFP05	D	1	74	178	114	1.38889
SFP06	D	2	72	173	85	1.25
SFP07	D	1	74	188.5	91	1.03448
SFP08	D	2	84	165	63.9	1.01351
SFP09	D	2	75	164	85.1	0.78534
SFP10	D	1	77	170	75.1	1.1236

## Sheet: FAP_PE
		Dynamic Activities													Standing													Sedentary
Participant	ws(s)	1	2	3	4	5	6	7	8	9	10		Participant	ws(s)	1	2	3	4	5	6	7	8	9	10		Participant	ws(s)	1	2	3	4	5	6	7	8	9	10
FAP01	2km/h	21.2034	0.736799	0.225133	1.76013	0.225133	1.76013	3.29513	1.76013	3.29513	2.78346		FAP01	Standing	0.998336	6.82196	10.1498	13.4775	16.8053	20.1331	18.4692	26.7887	40.0998	83.3611		FAP01	Sitting	1.38845	3.75513	5.33291	11.6441	13.2218	19.533	28.2108	36.8886	36.0997	44.7775
FAP02	2km/h	1.18174	0.162999	0.672372	0.162999	0.672372	2.20049	0.162999	2.20049	3.72861	3.21923		FAP02	Standing	3.91156	6.46259	8.16327	14.966	19.2177	18.3673	28.5714	31.9728	46.4286	48.9796		FAP02	Sitting	1.40156	2.21643	7.10561	11.9948	18.5137	26.6623	31.5515	41.3299	55.9974	75.5541
FAP03	2km/h	1.07727	0.559354	0.559354	0.559354	1.59519	0.559354	2.11311	0.559354	2.11311	1.59519		FAP03	Standing	1.19562	2.02591	2.85619	3.68648	4.51677	5.34706	7.00764	13.65	25.274	58.4856		FAP03	Sitting	1.75033	4.22721	8.35535	10.8322	13.3091	15.786	19.0885	20.7398	25.6935	50.4624
FAP04	2km/h	2.48227	0.917814	1.4393	1.96078	0.917814	3.00375	1.4393	4.04673	1.4393	0.917814		FAP04	Standing	1.20836	2.02482	4.4742	5.29066	6.10712	6.92358	8.5565	8.5565	26.5186	26.5186		FAP04	Sitting	1.33673	6.11076	9.29344	10.8848	12.4761	18.8415	22.0242	23.6155	28.3896	28.3896
FAP05	2km/h	13.5253	0.57995	0.57995	0.57995	1.61558	0.57995	2.13339	0.57995	2.13339	1.61558		FAP05	Standing	1.9951	8.99545	23.8712	33.4967	56.2478	73.7487	75.4988	78.9989	84.2492	91.2496		FAP05	Sitting	2.26171	4.68498	5.49273	9.5315	11.147	12.7625	15.1858	15.9935	20.0323	27.3021
FAP06	2km/h	0.384986	0.866218	0.384986	1.82868	1.34745	1.82868	2.30991	3.75361	0.384986	3.75361		FAP06	Standing	1.87856	4.3945	6.91043	9.42637	20.3287	19.4901	17.8128	26.1993	24.522	49.6813		FAP06	Sitting	1.01362	1.80551	2.5974	8.14064	8.93253	9.72442	11.3082	17.6433	35.8568	52.4865
FAP07	2km/h	1.34255	0.325468	0.834011	0.325468	0.834011	2.35964	0.325468	2.35964	3.88527	3.37673		FAP07	Standing	0.938478	4.41432	6.15224	9.62808	17.4487	27.0073	45.2555	58.2899	76.5381	91.3104		FAP07	Sitting	1.30603	12.4369	17.6313	22.8258	25.794	33.2146	42.8614	40.6352	59.9288	77.7382
FAP08	2km/h	2.1177	0.270869	0.270869	1.50209	1.50209	0.270869	0.886481	1.50209	0.270869	1.50209		FAP08	Standing	1.66976	3.52505	10.9462	18.3673	48.9796	66.6048	80.5195	100	100	100		FAP08	Sitting	2.0069	5.92662	8.27846	12.1982	13.7661	29.445	39.6362	43.556	43.556	60.8028
FAP09	2km/h	15.7361	0.744417	0.744417	0.744417	1.77833	0.744417	2.29529	0.744417	2.29529	1.77833		FAP09	Standing	2.38253	5.69159	8.1734	10.6552	17.2733	20.5824	36.3005	40.4368	47.8822	42.0913		FAP09	Sitting	0.0587889	1.52851	5.20282	2.99824	11.8166	16.2257	27.9835	35.3322	40.4762	48.5597
FAP10	2km/h	1.78382	0.191123	1.25292	0.191123	1.78382	1.25292	3.37651	2.31472	4.43831	4.43831		FAP10	Standing	2.56496	6.72885	10.06	13.3911	16.7222	20.0533	35.8761	26.7155	32.545	41.7055		FAP10	Sitting	1.19562	2.02591	2.85619	3.68648	4.51677	20.2923	18.6317	20.2923	25.274	50.1827
FAP01	4km/h	0.655469	0.655469	0.143384	1.67964	0.143384	1.67964	3.2159	1.67964	3.2159	2.70381															FAP01	Lying	1.50816	3.04709	3.04709	4.58603	7.6639	7.6639	8.43336	7.6639	16.8975	38.4426
FAP02	4km/h	0.0621375	0.57995	0.57995	0.57995	1.61558	0.57995	2.13339	0.57995	2.13339	1.61558															FAP02	Lying	1.82894	2.63583	4.78752	5.32544	5.86337	8.01506	13.3943	20.3873	20.1183	27.3803
FAP03	4km/h	1.73847	0.793651	0.793651	1.73847	0.793651	0.793651	0.793651	1.73847	2.21088	0.793651															FAP03	Lying	2.00325	3.08609	3.35679	4.71034	6.60531	7.41743	9.04169	9.04169	9.85382	10.6659
FAP04	4km/h	0.10352	0.621118	0.621118	0.621118	1.65631	0.621118	2.17391	0.621118	2.17391	1.65631															FAP04	Lying	2.0074	3.32805	5.70523	7.02588	7.55415	9.66719	11.252	11.252	14.4216	18.1194
FAP05	4km/h	1.6936	0.720265	0.720265	0.720265	0.233599	0.720265	1.20693	2.66693	3.64026	2.66693															FAP05	Lying	1.0503	2.70868	3.81426	6.02543	6.02543	7.13101	9.06578	11.5533	12.9353	19.8452
FAP06	4km/h	0.494947	1.01052	1.01052	1.01052	2.04166	1.01052	2.55723	1.01052	2.55723	2.04166															FAP06	Lying	1.44512	3.30464	4.36723	5.42982	8.35193	10.7427	12.6023	14.9931	21.103	36.2448
FAP07	4km/h	0.412797	0.928793	0.928793	0.928793	1.96078	0.928793	2.47678	0.928793	2.47678	1.96078															FAP07	Lying	1.35601	4.96832	5.80193	7.74703	9.69212	8.30277	12.4708	15.5274	17.4725	22.1963
FAP08	4km/h	0.332226	0.332226	0.332226	0.332226	2.2865	0.332226	0.820793	2.2865	3.26363	2.2865															FAP08	Lying	0.797817	4.47197	6.30905	7.62125	9.45832	10.2456	11.8203	13.9198	17.3315	21.2681
FAP09	4km/h	0.456242	0.456242	0.456242	0.456242	1.49316	0.456242	2.01161	0.456242	2.01161	1.49316															FAP09	Lying	1.92782	4.16947	5.85071	6.97153	8.93297	7.53194	9.77359	12.5757	11.735	15.9381
FAP10	4km/h	0.727651	0.2079	0.2079	0.2079	1.2474	0.2079	1.76715	0.2079	1.76715	1.2474															FAP10	Lying	2.46749	4.41258	5.80193	7.74703	8.30277	8.30277	10.5257	11.0815	12.4708	13.8602
FAP01	FreeWalk	2.56054	0.353179	0.668517	0.353179	0.668517	1.61453	0.668517	1.61453	0.668517	2.24521
FAP02	FreeWalk	2.65416	1.46217	1.06484	1.46217	0.667514	2.25683	2.65416	1.46217	3.44882	0.667514
FAP03	FreeWalk	5.51293	3.38164	3.02643	1.96078	2.316	4.09207	0.539926	0.539926	0.895141	0.539926
FAP04	FreeWalk	2.14555	0.695854	1.05828	1.4207	0.33343	2.14555	1.05828	1.4207	2.14555	2.14555
FAP05	FreeWalk	1.09269	0.150716	1.09269	0.150716	1.09269	1.09269	1.09269	2.03466	2.50565	1.09269
FAP06	FreeWalk	1.72536	0.39132	1.28068	0.39132	2.17005	1.28068	0.39132	0.39132	3.94877	2.17005
FAP07	FreeWalk	1.49753	0.407095	0.770573	1.13405	0.0436173	1.86101	0.770573	1.13405	1.86101	1.86101
FAP08	FreeWalk	2.64128	0.4914	0.4914	0.4914	0.184275	0.4914	1.10565	1.7199	0.4914	1.7199
FAP09	FreeWalk	2.71659	0.881057	0.881057	2.10475	2.10475	0.881057	1.4929	2.10475	0.881057	2.10475
FAP10	FreeWalk	1.51087	1.15787	0.45185	1.15787	1.15787	0.45185	1.15787	1.15787	1.51087	1.15787
FAP01	Biking	0.444939	1.00111	1.55729	2.11346	2.66963	3.22581	2.66963	2.11346	4.89433	5.4505
FAP02	Biking	0.311873	0.86879	1.42571	1.98262	2.53954	3.09646	2.53954	1.98262	4.76721	5.32413
FAP03	Biking	0.15618	0.713967	1.27175	1.82954	2.38733	2.94511	2.38733	1.82954	4.61847	5.17626
FAP04	Biking	0.432408	1.00137	1.00137	2.13928	0.432408	1.00137	0.432408	4.41511	2.70824	3.2772
FAP05	Biking	0.400623	0.957044	1.51347	2.06989	2.62631	3.18273	2.62631	2.06989	4.85199	5.40841
FAP06	Biking	0.400623	0.957044	1.51347	2.06989	2.62631	3.18273	2.62631	2.06989	4.85199	5.40841
FAP07	Biking	0.589906	0.589906	0.0436967	1.68232	1.68232	1.68232	0.589906	3.86716	1.68232	1.68232
FAP08	Biking	0.88343	0.88343	1.42211	0.88343	0.344753	3.03814	1.96078	0.88343	3.03814	3.03814
FAP09	Biking	1.30849	0.199601	0.199601	0.199601	0.199601	0.199601	2.97183	2.41739	0.199601	0.199601
FAP10	Biking	0.308438	0.85922	0.85922	0.85922	0.85922	0.85922	3.61313	3.06235	0.85922	0.85922

## Sheet: FAP_APE
		Dynamic Activities													Standing													Sedentary
Participants	ws(s)	1	2	3	4	5	6	7	8	9	10			ws(s)	1	2	3	4	5	6	7	8	9	10			ws(s)	1	2	3	4	5	6	7	8	9	10
FAP01	2km/h	21.2034	0.736799	0.225133	1.76013	0.225133	1.76013	3.29513	1.76013	3.29513	2.78346		FAP01	Standing	0.998336	6.82196	10.1498	13.4775	16.8053	20.1331	18.4692	26.7887	40.0998	83.3611		FAP01	Sitting	1.38845	3.75513	5.33291	11.6441	13.2218	19.533	28.2108	36.8886	36.0997	44.7775
FAP02	2km/h	1.18174	0.162999	0.672372	0.162999	0.672372	2.20049	0.162999	2.20049	3.72861	3.21923		FAP02	Standing	3.91156	6.46259	8.16327	14.966	19.2177	18.3673	28.5714	31.9728	46.4286	48.9796		FAP02	Sitting	1.40156	2.21643	7.10561	11.9948	18.5137	26.6623	31.5515	41.3299	55.9974	75.5541
FAP03	2km/h	1.07727	0.559354	0.559354	0.559354	1.59519	0.559354	2.11311	0.559354	2.11311	1.59519		FAP03	Standing	1.19562	2.02591	2.85619	3.68648	4.51677	5.34706	7.00764	13.65	25.274	58.4856		FAP03	Sitting	1.75033	4.22721	8.35535	10.8322	13.3091	15.786	19.0885	20.7398	25.6935	50.4624
FAP04	2km/h	2.48227	0.917814	1.4393	1.96078	0.917814	3.00375	1.4393	4.04673	1.4393	0.917814		FAP04	Standing	1.20836	2.02482	4.4742	5.29066	6.10712	6.92358	8.5565	8.5565	26.5186	26.5186		FAP04	Sitting	1.33673	6.11076	9.29344	10.8848	12.4761	18.8415	22.0242	23.6155	28.3896	28.3896
FAP05	2km/h	13.5253	0.57995	0.57995	0.57995	1.61558	0.57995	2.13339	0.57995	2.13339	1.61558		FAP05	Standing	1.9951	8.99545	23.8712	33.4967	56.2478	73.7487	75.4988	78.9989	84.2492	91.2496		FAP05	Sitting	2.26171	4.68498	5.49273	9.5315	11.147	12.7625	15.1858	15.9935	20.0323	27.3021
FAP06	2km/h	0.384986	0.866218	0.384986	1.82868	1.34745	1.82868	2.30991	3.75361	0.384986	3.75361		FAP06	Standing	1.87856	4.3945	6.91043	9.42637	20.3287	19.4901	17.8128	26.1993	24.522	49.6813		FAP06	Sitting	1.01362	1.80551	2.5974	8.14064	8.93253	9.72442	11.3082	17.6433	35.8568	52.4865
FAP07	2km/h	1.34255	0.325468	0.834011	0.325468	0.834011	2.35964	0.325468	2.35964	3.88527	3.37673		FAP07	Standing	0.938478	4.41432	6.15224	9.62808	17.4487	27.0073	45.2555	58.2899	76.5381	91.3104		FAP07	Sitting	1.30603	12.4369	17.6313	22.8258	25.794	33.2146	42.8614	40.6352	59.9288	77.7382
FAP08	2km/h	2.1177	0.270869	0.270869	1.50209	1.50209	0.270869	0.886481	1.50209	0.270869	1.50209		FAP08	Standing	1.66976	3.52505	10.9462	18.3673	48.9796	66.6048	80.5195	100	100	100		FAP08	Sitting	2.0069	5.92662	8.27846	12.1982	13.7661	29.445	39.6362	43.556	43.556	60.8028
FAP09	2km/h	15.7361	0.744417	0.744417	0.744417	1.77833	0.744417	2.29529	0.744417	2.29529	1.77833		FAP09	Standing	2.38253	5.69159	8.1734	10.6552	17.2733	20.5824	36.3005	40.4368	47.8822	42.0913		FAP09	Sitting	0.0587889	1.52851	5.20282	2.99824	11.8166	16.2257	27.9835	35.3322	40.4762	48.5597
FAP10	2km/h	1.78382	0.191123	1.25292	0.191123	1.78382	1.25292	3.37651	2.31472	4.43831	4.43831		FAP10	Standing	2.56496	6.72885	10.06	13.3911	16.7222	20.0533	35.8761	26.7155	32.545	41.7055		FAP10	Sitting	1.19562	2.02591	2.85619	3.68648	4.51677	20.2923	18.6317	20.2923	25.274	50.1827
FAP01	4km/h	0.655469	0.655469	0.143384	1.67964	0.143384	1.67964	3.2159	1.67964	3.2159	2.70381															FAP01	Lying	1.50816	3.04709	3.04709	4.58603	7.6639	7.6639	8.43336	7.6639	16.8975	38.4426
FAP02	4km/h	0.0621375	0.57995	0.57995	0.57995	1.61558	0.57995	2.13339	0.57995	2.13339	1.61558															FAP02	Lying	1.82894	2.63583	4.78752	5.32544	5.86337	8.01506	13.3943	20.3873	20.1183	27.3803
FAP03	4km/h	1.73847	0.793651	0.793651	1.73847	0.793651	0.793651	0.793651	1.73847	2.21088	0.793651															FAP03	Lying	2.00325	3.08609	3.35679	4.71034	6.60531	7.41743	9.04169	9.04169	9.85382	10.6659
FAP04	4km/h	0.10352	0.621118	0.621118	0.621118	1.65631	0.621118	2.17391	0.621118	2.17391	1.65631															FAP04	Lying	2.0074	3.32805	5.70523	7.02588	7.55415	9.66719	11.252	11.252	14.4216	18.1194
FAP05	4km/h	1.6936	0.720265	0.720265	0.720265	0.233599	0.720265	1.20693	2.66693	3.64026	2.66693															FAP05	Lying	1.0503	2.70868	3.81426	6.02543	6.02543	7.13101	9.06578	11.5533	12.9353	19.8452
FAP06	4km/h	0.494947	1.01052	1.01052	1.01052	2.04166	1.01052	2.55723	1.01052	2.55723	2.04166															FAP06	Lying	1.44512	3.30464	4.36723	5.42982	8.35193	10.7427	12.6023	14.9931	21.103	36.2448
FAP07	4km/h	0.412797	0.928793	0.928793	0.928793	1.96078	0.928793	2.47678	0.928793	2.47678	1.96078															FAP07	Lying	1.35601	4.96832	5.80193	7.74703	9.69212	8.30277	12.4708	15.5274	17.4725	22.1963
FAP08	4km/h	0.332226	0.332226	0.332226	0.332226	2.2865	0.332226	0.820793	2.2865	3.26363	2.2865															FAP08	Lying	0.797817	4.47197	6.30905	7.62125	9.45832	10.2456	11.8203	13.9198	17.3315	21.2681
FAP09	4km/h	0.456242	0.456242	0.456242	0.456242	1.49316	0.456242	2.01161	0.456242	2.01161	1.49316															FAP09	Lying	1.92782	4.16947	5.85071	6.97153	8.93297	7.53194	9.77359	12.5757	11.735	15.9381
FAP10	4km/h	0.727651	0.2079	0.2079	0.2079	1.2474	0.2079	1.76715	0.2079	1.76715	1.2474															FAP10	Lying	2.46749	4.41258	5.80193	7.74703	8.30277	8.30277	10.5257	11.0815	12.4708	13.8602
FAP01	FreeWalk	2.56054	0.353179	0.668517	0.353179	0.668517	1.61453	0.668517	1.61453	0.668517	2.24521
FAP02	FreeWalk	2.65416	1.46217	1.06484	1.46217	0.667514	2.25683	2.65416	1.46217	3.44882	0.667514
FAP03	FreeWalk	5.51293	3.38164	3.02643	1.96078	2.316	4.09207	0.539926	0.539926	0.895141	0.539926
FAP04	FreeWalk	2.14555	0.695854	1.05828	1.4207	0.33343	2.14555	1.05828	1.4207	2.14555	2.14555
FAP05	FreeWalk	1.09269	0.150716	1.09269	0.150716	1.09269	1.09269	1.09269	2.03466	2.50565	1.09269
FAP06	FreeWalk	1.72536	0.39132	1.28068	0.39132	2.17005	1.28068	0.39132	0.39132	3.94877	2.17005
FAP07	FreeWalk	1.49753	0.407095	0.770573	1.13405	0.0436173	1.86101	0.770573	1.13405	1.86101	1.86101
FAP08	FreeWalk	2.64128	0.4914	0.4914	0.4914	0.184275	0.4914	1.10565	1.7199	0.4914	1.7199
FAP09	FreeWalk	2.71659	0.881057	0.881057	2.10475	2.10475	0.881057	1.4929	2.10475	0.881057	2.10475
FAP10	FreeWalk	1.51087	1.15787	0.45185	1.15787	1.15787	0.45185	1.15787	1.15787	1.51087	1.15787
FAP01	Biking	0.444939	1.00111	1.55729	2.11346	2.66963	3.22581	2.66963	2.11346	4.89433	5.4505
FAP02	Biking	0.311873	0.86879	1.42571	1.98262	2.53954	3.09646	2.53954	1.98262	4.76721	5.32413
FAP03	Biking	0.15618	0.713967	1.27175	1.82954	2.38733	2.94511	2.38733	1.82954	4.61847	5.17626
FAP04	Biking	0.432408	1.00137	1.00137	2.13928	0.432408	1.00137	0.432408	4.41511	2.70824	3.2772
FAP05	Biking	0.400623	0.957044	1.51347	2.06989	2.62631	3.18273	2.62631	2.06989	4.85199	5.40841
FAP06	Biking	0.400623	0.957044	1.51347	2.06989	2.62631	3.18273	2.62631	2.06989	4.85199	5.40841
FAP07	Biking	0.589906	0.589906	0.0436967	1.68232	1.68232	1.68232	0.589906	3.86716	1.68232	1.68232
FAP08	Biking	0.88343	0.88343	1.42211	0.88343	0.344753	3.03814	1.96078	0.88343	3.03814	3.03814
FAP09	Biking	1.30849	0.199601	0.199601	0.199601	0.199601	0.199601	2.97183	2.41739	0.199601	0.199601
FAP10	Biking	0.308438	0.85922	0.85922	0.85922	0.85922	0.85922	3.61313	3.06235	0.85922	0.85922

## Sheet: SFP_PE
	Dynamic Classification												Standing Classification												Sedentary Classification
ws(s)	1	2	3	4	5	6	7	8	9	10		ws(s)	1	2	3	4	5	6	7	8	9	10		ws(s)	1	2	3	4	5	6	7	8	9	10
SFP01	19.2568	-36.0544	-76	-119.178	-146.667	-183.673	-220.93	-257.895	-331.429	-596.296		SFP01	-14.9225	13.4615	33.9181	55.303	71.8447	84.8837	94.5946	96.8254	100	98.1818		SFP01	0.479233	1.1191	1.79856	1.92308	2.6	3.59712	6.74157	11.5016	21.0145	42.5703
SFP02	19.4561	-48.9451	-104.375	-171.552	-232.258	-315.584	-370.588	-487.931	-569.811	-621.277		SFP02	-12.7345	16.2745	39.3491	61.3281	77.561	91.2791	95.8621	99.2188	99.115	100		SFP02	-1.56632	-0.0980392	1.76471	4.89237	10.5392	22.0588	35.3952	57.6471	80.531	89.6552
SFP03	48.7985	6.3197	-27.4725	-72.9323	-141.121	-198.876	-235.065	-283.824	-363.158	-382.456		SFP03	-27.49	-5.16899	10.5422	30.83	61.6915	81.5476	88.8889	94.4444	96.5217	97.9381		SFP03	0.0902527	0.361011	1.4885	3.06859	5.63063	10.2981	16.4557	26.4493	38.3673	54.955
SFP04	-3.66089	-51.5625	-94.7674	-152.459	-204.082	-233.735	-272.222	-304.762	-367.925	-409.615		SFP04	-5.39007	13.3705	32.9167	53.9683	70	83.7398	94.3925	97.9167	100	100		SFP04	0.657895	4.35069	7.13578	9.93377	14.404	16.8651	20.9302	25.1337	30.6061	45
SFP05	13.1367	-34.7594	-82.7869	-118.085	-167.105	-238.983	-241.818	-304.444	-386.486	-452.778		SFP05	-16.1198	5.12821	22.8814	39.7727	61.8705	81.1475	87.7551	92.2222	95.1807	95.8333		SFP05	-2.13082	-0.595238	1.6369	2.98211	4.96278	7.18563	10.7639	16.3347	23.3184	41.791
SFP06	33.2481	-14.7959	-45.8015	-68.75	-101.282	-135.385	-165.455	-211.111	-246.512	-386.486		SFP06	-26.9076	8.87097	29.878	44.8	68.3168	84.1463	90.2778	94.1176	98.2143	100		SFP06	0.283768	0.794552	1.87075	2.26757	2.849	6.46259	10.3586	14.2202	26.1538	51.4286
SFP07	15.547	-42.0849	-69.5402	-92.2481	-128.155	-147.619	-170	-200	-245.614	-346		SFP07	-17.9002	28.0822	49.7409	65.3061	88.1356	96	98.8636	100	100	100		SFP07	0.741656	2.71941	3.8961	5.19802	8.04954	9.66543	13.0435	24.7525	40.4494	68.75
SFP08	13.4796	-24.2038	-49.5238	-70.8861	-96.7213	-117.308	-134.884	-130	-175.758	-219.355		SFP08	-10.7143	17.5879	36.0902	50.5051	68.2927	85.0746	91.5254	93.8776	97.8723	97.561		SFP08	-0.239808	0.32	0.961538	1.60256	1.20482	1.92308	2.24719	3.84615	8.69565	22.5806
SFP09	29.2906	-12.3288	-27.2109	-51.3514	-70.1149	-75.6757	-95.2381	-132.075	-188.889	-259.524		SFP09	-26.2673	13.4259	29.1667	51.8868	67.4157	72.8571	86.8852	90.9091	96.2264	97.7778		SFP09	0.177096	0.708383	0.70922	1.41509	1.48368	2.82686	3.71901	10.3774	19.2513	39.645
SFP10	19.9377	-19.5122	-59.633	-102.5	-155.738	-171.154	-169.565	-164.286	-202.778	-235.294		SFP10	-15.0763	7.72201	31.7919	56.4885	80.1887	90.9091	92	95.2381	98.2456	100		SFP10	-0.103199	0.826446	1.24224	1.65289	3.07692	3.7037	5.07246	5.78512	13.8889	28.866

## Sheet: SFP_APE
	Dynamic Classification												Standing Classification												Sedentary Classification
ws(s)	1	2	3	4	5	6	7	8	9	10		ws(s)	1	2	3	4	5	6	7	8	9	10		ws(s)	1	2	3	4	5	6	7	8	9	10
SFP01	19.2568	36.0544	76	119.178	146.667	183.673	220.93	257.895	331.429	596.296		SFP01	14.9225	13.4615	33.9181	55.303	71.8447	84.8837	94.5946	96.8254	100	98.1818		SFP01	0.479233	1.1191	1.79856	1.92308	2.6	3.59712	6.74157	11.5016	21.0145	42.5703
SFP02	19.4561	48.9451	104.375	171.552	232.258	315.584	370.588	487.931	569.811	621.277		SFP02	12.7345	16.2745	39.3491	61.3281	77.561	91.2791	95.8621	99.2188	99.115	100		SFP02	1.56632	0.0980392	1.76471	4.89237	10.5392	22.0588	35.3952	57.6471	80.531	89.6552
SFP03	48.7985	6.3197	27.4725	72.9323	141.121	198.876	235.065	283.824	363.158	382.456		SFP03	27.49	5.16899	10.5422	30.83	61.6915	81.5476	88.8889	94.4444	96.5217	97.9381		SFP03	0.0902527	0.361011	1.4885	3.06859	5.63063	10.2981	16.4557	26.4493	38.3673	54.955
SFP04	3.66089	51.5625	94.7674	152.459	204.082	233.735	272.222	304.762	367.925	409.615		SFP04	5.39007	13.3705	32.9167	53.9683	70	83.7398	94.3925	97.9167	100	100		SFP04	0.657895	4.35069	7.13578	9.93377	14.404	16.8651	20.9302	25.1337	30.6061	45
SFP05	13.1367	34.7594	82.7869	118.085	167.105	238.983	241.818	304.444	386.486	452.778		SFP05	16.1198	5.12821	22.8814	39.7727	61.8705	81.1475	87.7551	92.2222	95.1807	95.8333		SFP05	2.13082	0.595238	1.6369	2.98211	4.96278	7.18563	10.7639	16.3347	23.3184	41.791
SFP06	33.2481	14.7959	45.8015	68.75	101.282	135.385	165.455	211.111	246.512	386.486		SFP06	26.9076	8.87097	29.878	44.8	68.3168	84.1463	90.2778	94.1176	98.2143	100		SFP06	0.283768	0.794552	1.87075	2.26757	2.849	6.46259	10.3586	14.2202	26.1538	51.4286
SFP07	15.547	42.0849	69.5402	92.2481	128.155	147.619	170	200	245.614	346		SFP07	17.9002	28.0822	49.7409	65.3061	88.1356	96	98.8636	100	100	100		SFP07	0.741656	2.71941	3.8961	5.19802	8.04954	9.66543	13.0435	24.7525	40.4494	68.75
SFP08	13.4796	24.2038	49.5238	70.8861	96.7213	117.308	134.884	130	175.758	219.355		SFP08	10.7143	17.5879	36.0902	50.5051	68.2927	85.0746	91.5254	93.8776	97.8723	97.561		SFP08	0.239808	0.32	0.961538	1.60256	1.20482	1.92308	2.24719	3.84615	8.69565	22.5806
SFP09	29.2906	12.3288	27.2109	51.3514	70.1149	75.6757	95.2381	132.075	188.889	259.524		SFP09	26.2673	13.4259	29.1667	51.8868	67.4157	72.8571	86.8852	90.9091	96.2264	97.7778		SFP09	0.177096	0.708383	0.70922	1.41509	1.48368	2.82686	3.71901	10.3774	19.2513	39.645
SFP10	19.9377	19.5122	59.633	102.5	155.738	171.154	169.565	164.286	202.778	235.294		SFP10	15.0763	7.72201	31.7919	56.4885	80.1887	90.9091	92	95.2381	98.2456	100		SFP10	0.103199	0.826446	1.24224	1.65289	3.07692	3.7037	5.07246	5.78512	13.8889	28.866
