# Supplementary material for: Optimization and Validation of an Adjustable Activity Classification Algorithm for Assessment of Physical Behavior in Elderly
Source: Sensors (Basel). 2019 Dec 4;19(24):5344. doi: 10.3390/s19245344 (PMC6961012; doi:10.3390/s19245344)
Supplement: Supplementary file 1 [file sensors-19-05344-s001.zip › sensors-644505-revised-supplementary/Suppl Mat/S2_Optimization Amount of PA.xlsx]

## Sheet: Charc_Opt
OPTIMIZATION GROUP
Subject ID	GROUP (Develop/Test)	M/V (1/2)	Age (years)	Length (cm)	Weight (kg)	AVG Speed 10m (m/s)
N=20 LAB Study
FAP01	D	1	71	175	110	1.07527
FAP02	D	2	67	160	63	1.60428
FAP03	D	2	67	159	89.5	1.14068
FAP04	D	2	69	169	90	0.993377
FAP05	D	1	70	175	79	1.5625
FAP06	D	2	67	158.5	62.5	1.2931
FAP07	D	1	83	170.5	65	0.882353
FAP08	D	2	77	162.5	83	0.867052
FAP09	D	1	68	178	72	1.64835
FAP10	D	1	69	174	88	1.36364
N=20 ADL Study
SFP01	D	1	70	184	134	1.2931
SFP02	D	1	70	175	80.9	1.21457
SFP03	D	1	70	177	92.7	1.20482
SFP04	D	2	72	173	110	0.686499
SFP05	D	1	74	178	114	1.38889
SFP06	D	2	72	173	85	1.25
SFP07	D	1	74	188.5	91	1.03448
SFP08	D	2	84	165	63.9	1.01351
SFP09	D	2	75	164	85.1	0.78534
SFP10	D	1	77	170	75.1	1.1236

## Sheet: FAP_PE
		Dynamic Activities													Standing													Sedentary
	Th Sma	3	4	5	6	7	8	9	10	11	12			Th Sma	3	4	5	6	7	8	9	10	11	12			ws(s)	3	4	5	6	7	8	9	10	11	12
FAP01	2km/h	0.736799	0.736799	0.736799	0.736799	0.736799	0.736799	0.736799	7.90012	21.2034	39.6234		FAP01	Standing	10.1498	6.82196	6.82196	3.49418	0.166389	0.166389	0.166389	0.166389	0.166389	0.166389		FAP01	Sitting	5.33291	3.75513	3.75513	3.75513	2.17734	0.599558	0.599558	0.599558	0.599558	0.599558
FAP02	2km/h	0.162999	0.162999	0.162999	0.162999	0.162999	1.18174	1.18174	1.18174	2.20049	3.21923		FAP02	Standing	8.16327	6.46259	6.46259	6.46259	6.46259	6.46259	6.46259	4.7619	4.7619	4.7619		FAP02	Sitting	8.73533	3.84615	2.21643	2.21643	2.21643	0.586701	0.586701	0.586701	0.586701	0.586701
FAP03	2km/h	0.559354	0.559354	0.559354	0.559354	0.559354	0.559354	0.559354	0.559354	0.559354	0.559354		FAP03	Standing	2.02591	2.02591	2.02591	2.02591	2.02591	2.02591	2.02591	2.02591	2.02591	2.02591		FAP03	Sitting	7.52972	5.87847	4.22721	4.22721	4.22721	2.57596	2.57596	2.57596	2.57596	0.924703
FAP04	2km/h	0.917814	0.917814	0.917814	0.917814	0.917814	0.917814	1.96078	1.96078	1.96078	3.00375		FAP04	Standing	2.02482	2.02482	2.02482	2.02482	0.391901	0.391901	0.391901	0.391901	0.391901	0.391901		FAP04	Sitting	7.7021	6.11076	6.11076	6.11076	2.92807	1.33673	1.33673	1.33673	1.33673	1.33673
FAP05	2km/h	0.57995	0.57995	0.57995	0.57995	0.57995	0.57995	0.57995	1.61558	20.2568	46.1475		FAP05	Standing	22.9961	12.4956	8.99545	7.24536	5.49527	3.74519	3.74519	3.74519	3.74519	3.74519		FAP05	Sitting	4.68498	4.68498	4.68498	4.68498	4.68498	4.68498	3.06947	1.45396	1.45396	1.45396
FAP06	2km/h	0.866218	0.866218	0.866218	0.866218	0.866218	0.866218	0.866218	0.866218	0.866218	0.866218		FAP06	Standing	6.07179	4.3945	4.3945	4.3945	2.71721	2.71721	2.71721	2.71721	2.71721	2.71721		FAP06	Sitting	3.38929	1.80551	1.80551	1.80551	1.80551	1.80551	0.221729	0.221729	0.221729	0.221729
FAP07	2km/h	0.325468	0.325468	0.325468	0.325468	0.325468	0.325468	1.34255	1.34255	2.35964	3.37673		FAP07	Standing	7.89016	4.41432	4.41432	2.6764	0.938478	0.938478	0.938478	0.938478	0.938478	0.938478		FAP07	Sitting	18.3734	13.921	12.4369	6.50045	3.53221	2.04809	0.563966	0.563966	0.563966	0.563966
FAP08	2km/h	0.270869	0.270869	0.270869	0.270869	0.270869	0.270869	1.50209	1.50209	3.96454	5.19576		FAP08	Standing	14.6568	7.23562	3.52505	3.52505	3.52505	3.52505	3.52505	3.52505	3.52505	3.52505		FAP08	Sitting	9.0624	7.49451	5.92662	4.35873	2.79084	2.79084	2.79084	1.22295	1.22295	1.22295
FAP09	2km/h	0.744417	0.744417	0.744417	1.77833	2.81224	2.81224	2.81224	2.81224	6.94789	20.3888		FAP09	Standing	7.34613	5.69159	5.69159	5.69159	4.03706	2.38253	2.38253	2.38253	2.38253	2.38253		FAP09	Sitting	2.99824	1.52851	1.52851	0.0587889	0.0587889	0.0587889	0.0587889	0.0587889	0.0587889	0.0587889
FAP10	2km/h	0.191123	0.191123	0.191123	0.191123	0.191123	0.191123	0.191123	0.191123	1.25292	2.31472		FAP10	Standing	8.3944	6.72885	6.72885	3.39773	1.73218	1.73218	1.73218	1.73218	0.0666223	0.0666223		FAP10	Sitting	7.00764	2.02591	2.02591	2.02591	0.365327	0.365327	0.365327	0.365327	0.365327	0.365327
FAP01	4km/h	0.655469	0.655469	0.655469	0.655469	0.655469	0.655469	0.655469	0.655469	0.655469	0.655469															FAP01	Lying	3.04709	3.04709	3.04709	3.04709	1.50816	1.50816	1.50816	1.50816	1.50816	1.50816
FAP02	4km/h	0.57995	0.57995	0.57995	0.57995	0.57995	0.57995	0.57995	0.57995	0.57995	0.57995															FAP02	Lying	3.17375	3.17375	2.63583	2.63583	2.0979	2.0979	2.0979	1.55998	1.55998	1.02205
FAP03	4km/h	0.793651	0.793651	0.793651	0.793651	0.793651	0.793651	1.73847	1.73847	1.73847	2.6833															FAP03	Lying	4.16892	3.08609	3.08609	3.08609	2.54467	2.54467	2.54467	2.54467	2.00325	2.00325
FAP04	4km/h	0.621118	0.621118	0.621118	0.621118	0.621118	0.621118	0.621118	0.621118	0.621118	0.621118															FAP04	Lying	4.91284	3.32805	3.32805	3.32805	2.27153	1.74326	1.74326	1.74326	1.74326	1.215
FAP05	4km/h	0.720265	0.720265	0.720265	0.720265	0.720265	0.720265	0.720265	1.6936	3.64026	5.58692															FAP05	Lying	4.91985	3.81426	2.70868	2.15589	1.6031	1.6031	1.6031	1.6031	1.0503	1.0503
FAP06	4km/h	1.01052	1.01052	1.01052	1.01052	1.01052	1.01052	1.01052	1.01052	1.01052	1.01052															FAP06	Lying	4.89852	3.83594	3.30464	2.24206	1.17947	1.17947	1.17947	1.17947	1.17947	1.17947
FAP07	4km/h	0.928793	0.928793	0.928793	0.928793	0.928793	0.928793	0.928793	0.928793	0.928793	0.928793															FAP07	Lying	6.0798	5.52406	4.96832	4.41258	4.41258	2.74536	1.63388	0.522396	0.522396	0.522396
FAP08	4km/h	0.332226	0.332226	0.332226	0.332226	0.332226	0.332226	0.332226	0.332226	0.332226	0.332226															FAP08	Lying	6.57149	4.99685	4.47197	3.42221	2.89733	1.84758	1.3227	1.3227	1.3227	0.797817
FAP09	4km/h	0.456242	0.456242	0.456242	0.456242	0.456242	0.456242	0.456242	0.456242	0.456242	1.49316															FAP09	Lying	4.72988	4.72988	4.16947	4.16947	3.04864	2.48823	2.48823	1.92782	1.92782	0.806994
FAP10	4km/h	0.2079	0.2079	0.2079	0.2079	0.2079	0.2079	0.2079	0.2079	0.2079	0.2079															FAP10	Lying	5.52406	4.96832	4.41258	4.41258	3.3011	3.3011	2.18962	2.18962	2.18962	1.63388
FAP01	FreeWalk	0.353179	0.353179	0.353179	0.983855	0.983855	0.983855	0.983855	1.61453	1.61453	1.61453
FAP02	FreeWalk	1.46217	1.46217	1.46217	1.46217	1.46217	2.25683	3.05149	3.05149	3.05149	3.05149
FAP03	FreeWalk	3.38164	3.38164	3.38164	3.38164	3.38164	4.09207	4.09207	4.09207	4.8025	5.51293
FAP04	FreeWalk	0.695854	0.695854	0.695854	0.695854	0.695854	0.695854	0.695854	2.14555	2.14555	2.8704
FAP05	FreeWalk	0.150716	0.150716	0.150716	0.150716	0.150716	0.150716	0.150716	0.150716	1.09269	2.03466
FAP06	FreeWalk	0.39132	0.39132	0.39132	0.39132	0.39132	0.39132	0.39132	0.39132	0.39132	1.28068
FAP07	FreeWalk	0.407095	0.407095	0.407095	0.407095	0.407095	0.407095	0.407095	0.407095	1.86101	2.58796
FAP08	FreeWalk	0.4914	0.4914	0.4914	0.4914	1.10565	1.7199	1.7199	2.9484	3.56265	3.56265
FAP09	FreeWalk	0.881057	0.881057	0.881057	0.881057	0.881057	0.881057	0.881057	0.881057	0.881057	2.10475
FAP10	FreeWalk	0.45185	1.15787	1.15787	1.15787	1.15787	1.15787	1.15787	1.15787	1.86388	2.5699
FAP01	Biking	1.00111	1.00111	1.00111	1.00111	1.00111	1.00111	1.00111	1.00111	1.00111	1.00111
FAP02	Biking	0.86879	0.86879	0.86879	0.86879	0.86879	0.86879	0.86879	0.86879	0.86879	0.86879
FAP03	Biking	0.713967	0.713967	0.713967	0.713967	0.713967	0.713967	0.713967	0.713967	0.713967	0.713967
FAP04	Biking	1.00137	1.00137	1.00137	1.00137	1.00137	1.00137	1.00137	1.00137	1.00137	1.00137
FAP05	Biking	0.957044	0.957044	0.957044	0.957044	0.957044	0.957044	0.957044	0.957044	0.957044	0.957044
FAP06	Biking	0.957044	0.957044	0.957044	0.957044	0.957044	0.957044	0.957044	0.957044	0.957044	0.957044
FAP07	Biking	0.589906	0.589906	0.589906	0.589906	0.589906	0.589906	0.589906	0.589906	0.589906	0.589906
FAP08	Biking	0.88343	0.88343	0.88343	0.88343	0.88343	0.88343	0.88343	0.88343	1.96078	3.03814
FAP09	Biking	0.199601	0.199601	0.199601	0.199601	0.199601	0.199601	0.199601	0.199601	1.30849	1.30849
FAP10	Biking	0.85922	0.85922	0.85922	0.85922	0.85922	0.85922	0.85922	0.85922	0.85922	0.85922

## Sheet: FAP_APE
		Dynamic Activities													Standing												Sedentary
	Th Sma	3	4	5	6	7	8	9	10	11	12			Th Sma	3	4	5	6	7	8	9	10	11	12		ws(s)	3	4	5	6	7	8	9	10	11	12
FAP01	2km/h	0.736799	0.736799	0.736799	0.736799	0.736799	0.736799	0.736799	7.90012	21.2034	39.6234		FAP01	Standing	10.1498	6.82196	6.82196	3.49418	0.166389	0.166389	0.166389	0.166389	0.166389	0.166389	FAP01	Sitting	5.33291	3.75513	3.75513	3.75513	2.17734	0.599558	0.599558	0.599558	0.599558	0.599558
FAP02	2km/h	0.162999	0.162999	0.162999	0.162999	0.162999	1.18174	1.18174	1.18174	2.20049	3.21923		FAP02	Standing	8.16327	6.46259	6.46259	6.46259	6.46259	6.46259	6.46259	4.7619	4.7619	4.7619	FAP02	Sitting	8.73533	3.84615	2.21643	2.21643	2.21643	0.586701	0.586701	0.586701	0.586701	0.586701
FAP03	2km/h	0.559354	0.559354	0.559354	0.559354	0.559354	0.559354	0.559354	0.559354	0.559354	0.559354		FAP03	Standing	2.02591	2.02591	2.02591	2.02591	2.02591	2.02591	2.02591	2.02591	2.02591	2.02591	FAP03	Sitting	7.52972	5.87847	4.22721	4.22721	4.22721	2.57596	2.57596	2.57596	2.57596	0.924703
FAP04	2km/h	0.917814	0.917814	0.917814	0.917814	0.917814	0.917814	1.96078	1.96078	1.96078	3.00375		FAP04	Standing	2.02482	2.02482	2.02482	2.02482	0.391901	0.391901	0.391901	0.391901	0.391901	0.391901	FAP04	Sitting	7.7021	6.11076	6.11076	6.11076	2.92807	1.33673	1.33673	1.33673	1.33673	1.33673
FAP05	2km/h	0.57995	0.57995	0.57995	0.57995	0.57995	0.57995	0.57995	1.61558	20.2568	46.1475		FAP05	Standing	22.9961	12.4956	8.99545	7.24536	5.49527	3.74519	3.74519	3.74519	3.74519	3.74519	FAP05	Sitting	4.68498	4.68498	4.68498	4.68498	4.68498	4.68498	3.06947	1.45396	1.45396	1.45396
FAP06	2km/h	0.866218	0.866218	0.866218	0.866218	0.866218	0.866218	0.866218	0.866218	0.866218	0.866218		FAP06	Standing	6.07179	4.3945	4.3945	4.3945	2.71721	2.71721	2.71721	2.71721	2.71721	2.71721	FAP06	Sitting	3.38929	1.80551	1.80551	1.80551	1.80551	1.80551	0.221729	0.221729	0.221729	0.221729
FAP07	2km/h	0.325468	0.325468	0.325468	0.325468	0.325468	0.325468	1.34255	1.34255	2.35964	3.37673		FAP07	Standing	7.89016	4.41432	4.41432	2.6764	0.938478	0.938478	0.938478	0.938478	0.938478	0.938478	FAP07	Sitting	18.3734	13.921	12.4369	6.50045	3.53221	2.04809	0.563966	0.563966	0.563966	0.563966
FAP08	2km/h	0.270869	0.270869	0.270869	0.270869	0.270869	0.270869	1.50209	1.50209	3.96454	5.19576		FAP08	Standing	14.6568	7.23562	3.52505	3.52505	3.52505	3.52505	3.52505	3.52505	3.52505	3.52505	FAP08	Sitting	9.0624	7.49451	5.92662	4.35873	2.79084	2.79084	2.79084	1.22295	1.22295	1.22295
FAP09	2km/h	0.744417	0.744417	0.744417	1.77833	2.81224	2.81224	2.81224	2.81224	6.94789	20.3888		FAP09	Standing	7.34613	5.69159	5.69159	5.69159	4.03706	2.38253	2.38253	2.38253	2.38253	2.38253	FAP09	Sitting	2.99824	1.52851	1.52851	0.0587889	0.0587889	0.0587889	0.0587889	0.0587889	0.0587889	0.0587889
FAP10	2km/h	0.191123	0.191123	0.191123	0.191123	0.191123	0.191123	0.191123	0.191123	1.25292	2.31472		FAP10	Standing	8.3944	6.72885	6.72885	3.39773	1.73218	1.73218	1.73218	1.73218	0.0666223	0.0666223	FAP10	Sitting	7.00764	2.02591	2.02591	2.02591	0.365327	0.365327	0.365327	0.365327	0.365327	0.365327
FAP01	4km/h	0.655469	0.655469	0.655469	0.655469	0.655469	0.655469	0.655469	0.655469	0.655469	0.655469														FAP01	Lying	3.04709	3.04709	3.04709	3.04709	1.50816	1.50816	1.50816	1.50816	1.50816	1.50816
FAP02	4km/h	0.57995	0.57995	0.57995	0.57995	0.57995	0.57995	0.57995	0.57995	0.57995	0.57995														FAP02	Lying	3.17375	3.17375	2.63583	2.63583	2.0979	2.0979	2.0979	1.55998	1.55998	1.02205
FAP03	4km/h	0.793651	0.793651	0.793651	0.793651	0.793651	0.793651	1.73847	1.73847	1.73847	2.6833														FAP03	Lying	4.16892	3.08609	3.08609	3.08609	2.54467	2.54467	2.54467	2.54467	2.00325	2.00325
FAP04	4km/h	0.621118	0.621118	0.621118	0.621118	0.621118	0.621118	0.621118	0.621118	0.621118	0.621118														FAP04	Lying	4.91284	3.32805	3.32805	3.32805	2.27153	1.74326	1.74326	1.74326	1.74326	1.215
FAP05	4km/h	0.720265	0.720265	0.720265	0.720265	0.720265	0.720265	0.720265	1.6936	3.64026	5.58692														FAP05	Lying	4.91985	3.81426	2.70868	2.15589	1.6031	1.6031	1.6031	1.6031	1.0503	1.0503
FAP06	4km/h	1.01052	1.01052	1.01052	1.01052	1.01052	1.01052	1.01052	1.01052	1.01052	1.01052														FAP06	Lying	4.89852	3.83594	3.30464	2.24206	1.17947	1.17947	1.17947	1.17947	1.17947	1.17947
FAP07	4km/h	0.928793	0.928793	0.928793	0.928793	0.928793	0.928793	0.928793	0.928793	0.928793	0.928793														FAP07	Lying	6.0798	5.52406	4.96832	4.41258	4.41258	2.74536	1.63388	0.522396	0.522396	0.522396
FAP08	4km/h	0.332226	0.332226	0.332226	0.332226	0.332226	0.332226	0.332226	0.332226	0.332226	0.332226														FAP08	Lying	6.57149	4.99685	4.47197	3.42221	2.89733	1.84758	1.3227	1.3227	1.3227	0.797817
FAP09	4km/h	0.456242	0.456242	0.456242	0.456242	0.456242	0.456242	0.456242	0.456242	0.456242	1.49316														FAP09	Lying	4.72988	4.72988	4.16947	4.16947	3.04864	2.48823	2.48823	1.92782	1.92782	0.806994
FAP10	4km/h	0.2079	0.2079	0.2079	0.2079	0.2079	0.2079	0.2079	0.2079	0.2079	0.2079														FAP10	Lying	5.52406	4.96832	4.41258	4.41258	3.3011	3.3011	2.18962	2.18962	2.18962	1.63388
FAP01	FreeWalk	0.353179	0.353179	0.353179	0.983855	0.983855	0.983855	0.983855	1.61453	1.61453	1.61453
FAP02	FreeWalk	1.46217	1.46217	1.46217	1.46217	1.46217	2.25683	3.05149	3.05149	3.05149	3.05149
FAP03	FreeWalk	3.38164	3.38164	3.38164	3.38164	3.38164	4.09207	4.09207	4.09207	4.8025	5.51293
FAP04	FreeWalk	0.695854	0.695854	0.695854	0.695854	0.695854	0.695854	0.695854	2.14555	2.14555	2.8704
FAP05	FreeWalk	0.150716	0.150716	0.150716	0.150716	0.150716	0.150716	0.150716	0.150716	1.09269	2.03466
FAP06	FreeWalk	0.39132	0.39132	0.39132	0.39132	0.39132	0.39132	0.39132	0.39132	0.39132	1.28068
FAP07	FreeWalk	0.407095	0.407095	0.407095	0.407095	0.407095	0.407095	0.407095	0.407095	1.86101	2.58796
FAP08	FreeWalk	0.4914	0.4914	0.4914	0.4914	1.10565	1.7199	1.7199	2.9484	3.56265	3.56265
FAP09	FreeWalk	0.881057	0.881057	0.881057	0.881057	0.881057	0.881057	0.881057	0.881057	0.881057	2.10475
FAP10	FreeWalk	0.45185	1.15787	1.15787	1.15787	1.15787	1.15787	1.15787	1.15787	1.86388	2.5699
FAP01	Biking	1.00111	1.00111	1.00111	1.00111	1.00111	1.00111	1.00111	1.00111	1.00111	1.00111
FAP02	Biking	0.86879	0.86879	0.86879	0.86879	0.86879	0.86879	0.86879	0.86879	0.86879	0.86879
FAP03	Biking	0.713967	0.713967	0.713967	0.713967	0.713967	0.713967	0.713967	0.713967	0.713967	0.713967
FAP04	Biking	1.00137	1.00137	1.00137	1.00137	1.00137	1.00137	1.00137	1.00137	1.00137	1.00137
FAP05	Biking	0.957044	0.957044	0.957044	0.957044	0.957044	0.957044	0.957044	0.957044	0.957044	0.957044
FAP06	Biking	0.957044	0.957044	0.957044	0.957044	0.957044	0.957044	0.957044	0.957044	0.957044	0.957044
FAP07	Biking	0.589906	0.589906	0.589906	0.589906	0.589906	0.589906	0.589906	0.589906	0.589906	0.589906
FAP08	Biking	0.88343	0.88343	0.88343	0.88343	0.88343	0.88343	0.88343	0.88343	1.96078	3.03814
FAP09	Biking	0.199601	0.199601	0.199601	0.199601	0.199601	0.199601	0.199601	0.199601	1.30849	1.30849
FAP10	Biking	0.85922	0.85922	0.85922	0.85922	0.85922	0.85922	0.85922	0.85922	0.85922	0.85922

## Sheet: SFP_PE
	Dynamic Activities												Standing												Sedentary
Th Sma	3	4	5	6	7	8	9	10	11	12		Th Sma	3	4	5	6	7	8	9	10	11	12		Th Sma	3	4	5	6	7	8	9	10	11	12
SFP01	-72.7891	-52.381	-36.0544	-19.0476	-2.04082	8.16327	14.966	18.3673	23.8095	29.932		SFP01	32.3077	22.3077	13.4615	5.38462	-2.30769	-7.69231	-10.7692	-12.6923	-15.7692	-18.8462		SFP01	1.51878	1.19904	1.1191	0.799361	0.39968	0.319744	0.159872	0.159872	0.159872	0.0799361
SFP02	-123.629	-73.8397	-48.9451	-32.9114	-13.0802	1.26582	10.5485	21.097	27.0042	37.9747		SFP02	45.4902	26.4706	16.2745	10.1961	2.15686	-3.92157	-8.23529	-12.3529	-14.902	-20		SFP02	2.64706	0.588235	-0.0980392	-0.784314	-1.37255	-1.66667	-1.66667	-2.05882	-2.15686	-2.15686
SFP03	-39.4052	-9.29368	6.3197	19.7026	30.1115	40.5204	46.4684	49.8141	53.1599	56.1338		SFP03	15.3082	2.18688	-5.16899	-12.1272	-17.495	-22.8628	-26.0437	-27.833	-29.4235	-31.0139		SFP03	2.16606	0.812274	0.361011	0.270758	0.180505	0.0902527	0.0902527	0.0902527	0	0
SFP04	-98.8281	-69.5312	-51.5625	-41.7969	-29.2969	-21.875	-12.1094	-2.73438	5.85938	10.5469		SFP04	30.6407	19.7772	13.3705	10.8635	6.12813	3.06407	-0.557103	-5.29248	-9.47075	-11.9777		SFP04	8.23995	5.86684	4.35069	3.29598	2.30719	1.77983	0.988794	0.527357	0.0659196	-0.131839
SFP05	-80.7487	-52.9412	-34.7594	-21.9251	-11.2299	-2.13904	5.88235	12.8342	21.3904	28.3422		SFP05	23.0769	12.2507	5.12821	0.569801	-3.7037	-7.97721	-11.9658	-15.6695	-19.943	-23.3618		SFP05	1.68651	0.297619	-0.595238	-1.38889	-1.88492	-2.08333	-2.18254	-2.18254	-2.28175	-2.38095
SFP06	-47.449	-27.0408	-14.7959	-6.12245	8.16327	18.8776	26.5306	34.6939	41.8367	45.9184		SFP06	29.4355	16.9355	8.87097	2.41935	-8.06452	-16.129	-21.7742	-28.2258	-33.4677	-36.6935		SFP06	2.27015	1.24858	0.794552	0.681044	0.45403	0.340522	0.227015	0.227015	0.113507	0.113507
SFP07	-68.3398	-53.668	-42.0849	-29.7297	-21.2355	-9.65251	2.3166	11.9691	24.7104	33.9768		SFP07	46.5753	36.3014	28.0822	18.4932	12.3288	4.10959	-6.16438	-14.3836	-24.6575	-32.5342		SFP07	4.44994	3.46106	2.71941	2.22497	1.73053	0.988875	0.865266	0.741656	0.370828	0.247219
SFP08	-46.4968	-30.5732	-24.2038	-19.1083	-8.9172	-2.54777	3.82166	10.1911	18.4713	24.8408		SFP08	32.6633	21.608	17.5879	13.5678	5.52764	1.50754	-3.01508	-7.53769	-14.0704	-19.0955		SFP08	1.12	0.64	0.32	0.32	0.32	0	-0.16	-0.32	-0.32	-0.32
SFP09	-33.3333	-21.4612	-12.3288	0.913242	10.9589	21.4612	26.9406	31.9635	32.4201	36.5297		SFP09	32.8704	21.7593	13.4259	1.85185	-7.40741	-18.0556	-23.6111	-28.7037	-29.1667	-33.3333		SFP09	1.18064	0.94451	0.708383	0.236128	0	0	0	0	0	0
SFP10	-57.9268	-39.0244	-19.5122	-6.70732	4.26829	14.0244	21.3415	25	28.0488	28.6585		SFP10	31.2741	19.305	7.72201	-0.3861	-6.17761	-11.583	-16.2162	-18.5328	-20.4633	-20.8494		SFP10	1.23967	1.23967	0.826446	0.826446	0.206612	-0.206612	-0.206612	-0.206612	-0.206612	-0.206612

## Sheet: SFP_APE
	Dynamic Activities												Standing												Sedentary
Th Sma	3	4	5	6	7	8	9	10	11	12		Th Sma	3	4	5	6	7	8	9	10	11	12		Th Sma	3	4	5	6	7	8	9	10	11	12
SFP01	72.7891	52.381	36.0544	19.0476	2.04082	8.16327	14.966	18.3673	23.8095	29.932		SFP01	32.3077	22.3077	13.4615	5.38462	2.30769	7.69231	10.7692	12.6923	15.7692	18.8462		SFP01	1.51878	1.19904	1.1191	0.799361	0.39968	0.319744	0.159872	0.159872	0.159872	0.0799361
SFP02	123.629	73.8397	48.9451	32.9114	13.0802	1.26582	10.5485	21.097	27.0042	37.9747		SFP02	45.4902	26.4706	16.2745	10.1961	2.15686	3.92157	8.23529	12.3529	14.902	20		SFP02	2.64706	0.588235	0.0980392	0.784314	1.37255	1.66667	1.66667	2.05882	2.15686	2.15686
SFP03	39.4052	9.29368	6.3197	19.7026	30.1115	40.5204	46.4684	49.8141	53.1599	56.1338		SFP03	15.3082	2.18688	5.16899	12.1272	17.495	22.8628	26.0437	27.833	29.4235	31.0139		SFP03	2.16606	0.812274	0.361011	0.270758	0.180505	0.0902527	0.0902527	0.0902527	0	0
SFP04	98.8281	69.5312	51.5625	41.7969	29.2969	21.875	12.1094	2.73438	5.85938	10.5469		SFP04	30.6407	19.7772	13.3705	10.8635	6.12813	3.06407	0.557103	5.29248	9.47075	11.9777		SFP04	8.23995	5.86684	4.35069	3.29598	2.30719	1.77983	0.988794	0.527357	0.0659196	0.131839
SFP05	80.7487	52.9412	34.7594	21.9251	11.2299	2.13904	5.88235	12.8342	21.3904	28.3422		SFP05	23.0769	12.2507	5.12821	0.569801	3.7037	7.97721	11.9658	15.6695	19.943	23.3618		SFP05	1.68651	0.297619	0.595238	1.38889	1.88492	2.08333	2.18254	2.18254	2.28175	2.38095
SFP06	47.449	27.0408	14.7959	6.12245	8.16327	18.8776	26.5306	34.6939	41.8367	45.9184		SFP06	29.4355	16.9355	8.87097	2.41935	8.06452	16.129	21.7742	28.2258	33.4677	36.6935		SFP06	2.27015	1.24858	0.794552	0.681044	0.45403	0.340522	0.227015	0.227015	0.113507	0.113507
SFP07	68.3398	53.668	42.0849	29.7297	21.2355	9.65251	2.3166	11.9691	24.7104	33.9768		SFP07	46.5753	36.3014	28.0822	18.4932	12.3288	4.10959	6.16438	14.3836	24.6575	32.5342		SFP07	4.44994	3.46106	2.71941	2.22497	1.73053	0.988875	0.865266	0.741656	0.370828	0.247219
SFP08	46.4968	30.5732	24.2038	19.1083	8.9172	2.54777	3.82166	10.1911	18.4713	24.8408		SFP08	32.6633	21.608	17.5879	13.5678	5.52764	1.50754	3.01508	7.53769	14.0704	19.0955		SFP08	1.12	0.64	0.32	0.32	0.32	0	0.16	0.32	0.32	0.32
SFP09	33.3333	21.4612	12.3288	0.913242	10.9589	21.4612	26.9406	31.9635	32.4201	36.5297		SFP09	32.8704	21.7593	13.4259	1.85185	7.40741	18.0556	23.6111	28.7037	29.1667	33.3333		SFP09	1.18064	0.94451	0.708383	0.236128	0	0	0	0	0	0
SFP10	57.9268	39.0244	19.5122	6.70732	4.26829	14.0244	21.3415	25	28.0488	28.6585		SFP10	31.2741	19.305	7.72201	0.3861	6.17761	11.583	16.2162	18.5328	20.4633	20.8494		SFP10	1.23967	1.23967	0.826446	0.826446	0.206612	0.206612	0.206612	0.206612	0.206612	0.206612
