# Supplementary material for: Optimization and Validation of an Adjustable Activity Classification Algorithm for Assessment of Physical Behavior in Elderly
Source: Sensors (Basel). 2019 Dec 4;19(24):5344. doi: 10.3390/s19245344 (PMC6961012; doi:10.3390/s19245344)
Supplement: Supplementary file 1 [file sensors-19-05344-s001.zip › sensors-644505-revised-supplementary/Suppl Mat/S3_Validation Results.xlsx]

## Sheet: Charac
VALIDATION GROUP
Subject ID	GROUP (Develop/Test)	M/V (1/2)	Age (years)	Length (cm)	Weight (kg)	AVG Speed 10m (m/s)
N=20 LAB Study
FAP11	T	2	66	160	51	1.33929
FAP12	T	2	68	158	67	1.46341
FAP13	T	2	73	160	59	1.94805
FAP14	T	1	69	164	71.5	1.03093
FAP15	T	1	73	175	91.5	1.47783
FAP16	T	2	65	158.8	86.5	1.17647
FAP17	T	2	68	155	83	1.22951
FAP18	T	1	68	169	84.9	1.38889
FAP19	T	2	67	163	67.2	1.41509
FAP20	T	2	71	156.5	63.8	1.05634
N=20 ADL Study
SFP11	T	1	66	178	139.7	1.38249
SFP12	T	2	69	155	48.8	1.49254
SFP13	T	1	79	175.5		0.793651
SFP14	T	1	70	181.5	81	1.07527
SFP15	T	2	90	166	70	1.1194
SFP16	T	2	71	158	70	1.18577
SFP17	T	2	82	166	62	1.21457
SFP18	T	2	88	172	89.1	1.16732
SFP19	T	1	74	189	101.6	0.890208
SFP20	T	2	75	160.5	41.6	0.854701

## Sheet: FAP
	HEALTHY ADULTS FIXED PROTOCOL
		2km/h			Biking		Standing
		Video	MOX		Video	MOX	Video	MOX
		191.52	190		179.84	178	118.8	116
		193.6	192		179.28	178	113.44	112
		134.72	134		185.96	184	110.8	108
		198.32	198		182.96	182	119.8	116
		195.68	194		181.28	180	122.36	120
		194.84	194		178.6	178	131.4	116
		193.04	192		181.2	180	115.64	110
		194.44	192		180.76	180	123.8	122
		199.32	198		182	182	117.8	112
		189.04	188				119.8	116
Dynamic Classification					Sedentary Classification					Standing Classification
Participant	Activity	Video (s)	MOX (s)		Participant	Actity	Video (s)	MOX (s)		Participant	Activity	Video (s)	MOX (s)
FAP11	2km/h	191.52	190		FAP11	Sitting	135.48	132		FAP11	Standing	118.8	116
FAP12	2km/h	193.6	192		FAP12	Sitting	125.48	124		FAP12	Standing	113.44	112
FAP13	2km/h	134.72	134		FAP13	Sitting	138.76	132		FAP13	Standing	110.8	108
FAP14	2km/h	198.32	198		FAP14	Sitting	123.6	120		FAP14	Standing	119.8	116
FAP15	2km/h	195.68	194		FAP15	Sitting	127.88	124		FAP15	Standing	122.36	120
FAP16	2km/h	194.84	194		FAP16	Sitting	155.16	146		FAP16	Standing	131.4	116
FAP17	2km/h	193.04	192		FAP17	Sitting	119.32	116		FAP17	Standing	115.64	110
FAP18	2km/h	194.44	192		FAP18	Sitting	131.16	130		FAP18	Standing	123.8	122
FAP19	2km/h	199.32	198		FAP19	Sitting	118.8	116		FAP19	Standing	117.8	112
FAP20	2km/h	189.04	188		FAP20	Sitting	135.56	124		FAP20	Standing	119.8	116
FAP11	4km/h	194.24	194		FAP11	Lying	371	368
FAP12	4km/h	195.6	194		FAP12	Lying	362.6	358
FAP13	4km/h	182.24	182		FAP13	Lying	382.92	372
FAP14	4km/h	191.24	190		FAP14	Lying	363.12	352
FAP15	4km/h	193.08	192		FAP15	Lying	410.04	402
FAP16	4km/h	193.76	192		FAP16	Lying	396	388
FAP17	4km/h	194.16	194		FAP17	Lying	354.2	346
FAP18	4km/h	195.04	194		FAP18	Lying	368.56	356
FAP19	4km/h	188.44	188		FAP19	Lying	355.28	346
FAP20	4km/h	195.52	194		FAP20	Lying	405.8	402
FAP11	Free Walk	219.88	218
FAP12	Free Walk	230.64	230
FAP13	Free Walk	167.92	166
FAP14	Free Walk	295.4	294
FAP15	Free Walk	246.88	246
FAP16	Free Walk	312.6	310
FAP17	Free Walk	252.88	252
FAP18	Free Walk	245.68	244
FAP19	Free Walk	236.56	236
FAP20	Free Walk	343.44	324
FAP11	Biking	179.84	178
FAP12	Biking	179.28	178
FAP13	Biking	185.96	184
FAP14	Biking	182.96	182
FAP15	Biking	181.28	180
FAP16	Biking	178.6	178
FAP18	Biking	181.2	180
FAP19	Biking	180.76	180
FAP20	Biking	182	182

## Sheet: SFP
Dynamic Classification				Standing Classification				Sedentary Classification
Participant	Video (s)	MOX (s)		Participant	Video (s)	MOX (s)		Participant	Video (s)	MOX (s)
SFP11	530	636		SFP11	926	848		SFP11	2442	2416
SFP12	418	390		SFP12	498	526		SFP12	1578	1558
SFP13	386	404		SFP13	512	512		SFP13	2276	2272
SFP14	412	444		SFP14	682	654		SFP14	1462	1462
SFP15	386	418		SFP15	684	658		SFP15	1042	1036
SFP16	314	360		SFP16	752	716		SFP16	1084	1076
SFP17	434	400		SFP17	794	782		SFP17	1616	1598
SFP18	408	350		SFP18	582	630		SFP18	1262	1252
SFP19	512	416		SFP19	944	1050		SFP19	1376	1366
SFP20	470	368		SFP20	586	696		SFP20	1092	1080
